# Supplementary material for: Neuromuscular factors predicting lower limb explosive strength in male college sprinters
Source: Front Physiol. 2025 Jan 7;15:1498811. doi: 10.3389/fphys.2024.1498811 (PMC11746912; doi:10.3389/fphys.2024.1498811)
Supplement: Supplementary file 1 [file Table1.xlsx]

## Sheet: Table1
Variable				Value
H-reflex and V-wave		Hmax/Mmax		0.18±0.12
		Hth/Mth		0.85±0.09
		H-index (cm2/ms2)		168.79±23.50
		V/MmaxA		0.24±0.19
Muscle Strength		Hamstring (Nm)	CON60°/s	125.75±14.11
			CON180°/s	107.54±14.41
			ECC60°/s	121.28±23.92
		Quadriceps (Nm)	CON60°/s	187.14±33.72
			CON180°/s	157.92±35.72
			ECC60°/s	199.75±7.62
		Gastrocnemius (Nm)	CON60°/s	122.31±22.43
			CON180°/s	76.68±23.42
			ECC60°/s	184.28±31.21
		H/Q	CON60°/s	0.69±0.12
			CON180°/s	0.70±0.15
			ECC60°/s	0.61±0.12
Stiffness		Achilles tendon stiffness (Nm/cm)		55.05±13.28
		Vertical stiffness(N/m)		36.84±10.03
Lower limb explosive strength		30 m(s)		4.15±0.15
		RFD(N/s·kg)		50.00±23.04

## Sheet: Table2
	30 m(s)	RFD
Hmax/Mmax	-0.3	0.57*
Hth/Mth	0.4	0.18
H-index	-0.54*	-0.13
V/MmaxA	-0.59*	0.28
HCON60	-0.34	0.17
QCON60	-0.22	0.45
H/QCON60	-0.05	-0.32
HCON180	-0.31	0.05
QCON180	-0.31	0.28
H/QCON180	0.1	-0.27
HECC60	-0.51*	0.32
QECC60	-0.1	0.52*
H/QECC60	-0.31	-0.28
GMCON60	0.48	-0.34
GMCON180	0.45	0.1
GMECC60	0.17	-0.06
Achilles Tendon stiffness	0.50*	-0.32
Vertical stiffness	0.03	0.83**

## Sheet: Table3
Dependent Variable	Predictors	Unstandardized Coefficients		Standardized Coefficients	t	Sig
		B	Std. Error	Beta
30 m	(Constant)	4.616	0.155	-	29.741	＜0.001
	V/M	-0.453	0.16	-0.548	-2.822	0.015
	HECC60	-0.003	0.001	-0.451	-2.324	0.038
	R2	0.552
	Adjusted R2	0.478
	F	F (2,12) =7.399, p=0.008
	D-W value	2.535
RFD	(Constant)	-4.596	9.993	-	-0.46	0.653
	Vertical stiffness	1.408	0.262	0.83	5.368	＜0.001
	R2	0.689
	Adjusted R2	0.665
	F	F (1,13) =28.816, p=0.000
	D-W value	1.67
